# Supplementary material for: High expression of secretory leukocyte protease inhibitor (SLPI) in stage III micro-satellite stable colorectal cancer is associated with reduced disease recurrence
Source: Sci Rep. 2022 Jul 16;12:12174. doi: 10.1038/s41598-022-16427-5 (PMC9288430; doi:10.1038/s41598-022-16427-5)
Supplement: Supplementary file 2 — Supplementary Information 2. [file 41598_2022_16427_MOESM2_ESM.xlsx]

## Sheet: Sheet 1
Anonymous patient #	SLPI score dichotomized (monoclonal antibody)	SLPI score dichotomized (polyclonal antibody)	Disease-free survival after primary resection	Disease-free survival: event	Primary tumor DNA microsatellite instability	Stage	Adjuvant chemotherapy
1	0	1	0.8	Relapse	MSS	III	Yes
2	1	0	0.92	Relapse	MSS	III	Yes
3	no score possible	no score possible	1.87	Relapse	Not evaluable	III	No
4	0	0	1.91	Relapse	MSS	III	Yes
5	1	1	2.43	Relapse	MSI	III	Yes
6	1	1	2.56	Relapse	MSS	III	Yes
7	0	1	3.06	Relapse	MSS	III	Yes
8	0	0	3.42	Relapse	MSS	III	No
9	no score possible	no score possible	3.45	Relapse	Not evaluable	II	No
10	1	1	3.61	Relapse	MSS	III	Yes
11	1	1	4.14	No relapse	MSS	III	Yes
12	1	0	4.5	Relapse	MSS	III	No
13	0	0	4.53	Relapse	MSI	III	Yes
14	1	1	4.53	Relapse	MSI	III	Yes
15	0	0	4.63	Relapse	MSS	III	No
16	1	1	4.96	Relapse	MSS	II	No
17	0	0	5.36	Relapse	MSI	III	No
18	0	0	5.52	Relapse	MSS	II	No
19	1	1	5.65	Relapse	MSS	II	No
20	0	0	5.72	Relapse	MSS	III	Yes
21	no score possible	1	5.82	No relapse	MSI	III	No
22	0	1	5.85	Relapse	MSS	II	No
23	0	no score possible	6.01	Relapse	MSS	II	No
24	0	no score possible	6.05	Relapse	MSI	II	No
25	0	0	6.18	Relapse	MSS	III	Yes
26	0	0	6.21	Relapse	MSS	III	Yes
27	0	1	6.7	Relapse	MSS	III	No
28	0	1	6.87	Relapse	MSS	II	No
29	0	1	7.33	Relapse	MSI	III	No
30	1	1	7.36	Relapse	MSS	II	No
31	no score possible	1	7.36	Relapse	MSS	II	No
32	1	1	7.49	Relapse	MSS	III	No
33	1	1	7.72	Relapse	Not evaluable	III	No
34	1	0	7.72	Relapse	MSS	III	Yes
35	0	0	7.82	Relapse	MSS	II	No
36	0	1	8.02	Relapse	MSS	III	Yes
37	0	0	8.18	Relapse	MSS	II	No
38	no score possible	no score possible	8.21	No relapse	MSI	III	No
39	1	1	8.28	No relapse	MSS	III	No
40	0	0	8.34	Relapse	MSS	III	Yes
41	1	0	8.87	No relapse	MSS	II	No
42	0	no score possible	9.23	Relapse	Not evaluable	III	Yes
43	0	0	9.56	Relapse	MSS	III	No
44	1	1	9.69	Relapse	MSS	II	No
45	0	0	10.18	Relapse	MSS	III	Yes
46	1	1	10.22	No relapse	MSS	II	No
47	0	1	10.25	Relapse	MSS	II	No
48	no score possible	0	10.68	Relapse	MSI	III	Yes
49	1	1	10.81	Relapse	MSS	III	No
50	1	1	10.94	Relapse	MSS	III	No
51	1	0	11.14	Relapse	MSS	III	Yes
52	1	1	11.14	Relapse	MSS	II	No
53	no score possible	1	11.37	Relapse	MSI	II	Yes
54	0	0	11.53	Relapse	MSS	III	Yes
55	1	1	11.56	Relapse	MSS	II	No
56	no score possible	no score possible	11.96	Relapse	MSS	III	Yes
57	1	1	12.19	Relapse	MSS	II	No
58	1	1	12.58	Relapse	MSS	III	No
59	1	1	12.65	Relapse	MSS	III	Yes
60	1	1	12.78	Relapse	MSI	III	Yes
61	1	1	12.91	Relapse	MSI	III	No
62	1	1	12.94	No relapse	MSI	II	No
63	0	0	12.94	Relapse	MSS	III	No
64	0	no score possible	13.04	No relapse	MSI	II	No
65	no score possible	1	13.21	Relapse	MSS	III	Yes
66	0	0	13.86	Relapse	MSS	III	Yes
67	1	0	14.06	Relapse	Not evaluable	II	No
68	1	1	14.39	No relapse	MSS	II	No
69	1	0	14.65	Relapse	MSI	III	Yes
70	1	0	14.82	Relapse	MSS	II	Yes
71	1	1	14.85	Relapse	MSS	II	No
72	1	1	15.01	No relapse	MSS	III	No
73	0	0	15.51	No relapse	MSS	II	No
74	1	1	15.74	Relapse	MSS	III	No
75	0	0	15.77	Relapse	MSS	III	No
76	1	1	16.56	No relapse	MSS	III	No
77	1	1	16.79	Relapse	MSS	II	No
78	1	0	16.89	Relapse	MSS	II	No
79	0	0	17.02	Relapse	MSS	II	No
80	1	no score possible	17.02	Relapse	Not evaluable	III	No
81	1	1	17.15	Relapse	MSS	III	Yes
82	0	1	17.18	Relapse	MSS	III	Yes
83	1	1	17.58	Relapse	MSS	III	No
84	0	0	17.61	Relapse	MSS	III	No
85	1	1	17.64	Relapse	MSS	II	No
86	0	0	17.77	Relapse	MSS	II	No
87	0	0	18.4	Relapse	MSS	III	Yes
88	1	1	18.53	No relapse	MSS	III	No
89	1	1	18.66	Relapse	MSI	II	No
90	0	0	19.22	No relapse	MSS	II	No
91	0	1	19.25	Relapse	MSS	III	Yes
92	1	1	19.29	Relapse	MSS	III	No
93	1	1	19.29	Relapse	MSS	II	No
94	1	0	20.5	Relapse	MSS	III	Yes
95	1	0	20.73	Relapse	MSS	II	Yes
96	1	0	20.86	Relapse	Not evaluable	III	Yes
97	0	0	20.93	Relapse	MSS	III	Yes
98	0	0	21.62	No relapse	MSS	III	No
99	0	0	21.78	Relapse	MSS	III	Yes
100	1	0	21.91	Relapse	MSI	II	No
101	1	0	22.51	No relapse	MSS	II	No
102	0	0	22.64	No relapse	MSS	III	No
103	1	1	22.97	Relapse	MSS	III	No
104	0	0	23	No relapse	MSS	II	No
105	no score possible	no score possible	23.49	Relapse	MSS	II	No
106	1	1	24.08	No relapse	MSS	II	No
107	0	0	24.71	Relapse	MSS	II	No
108	0	0	24.77	Relapse	Not evaluable	II	No
109	0	0	25.76	No relapse	MSS	III	No
110	1	0	26.25	Relapse	MSS	II	No
111	1	1	26.87	Relapse	MSS	II	No
112	0	0	27.1	No relapse	MSS	II	No
113	0	1	27.1	No relapse	MSS	III	No
114	1	1	27.76	No relapse	MSS	III	No
115	1	1	28.02	Relapse	MSS	III	No
116	1	1	28.68	Relapse	MSS	II	No
117	0	1	29.6	No relapse	MSS	II	No
118	1	1	29.73	Relapse	MSS	II	Yes
119	0	0	29.77	Relapse	MSS	II	No
120	0	0	30.65	Relapse	MSS	II	Yes
121	1	1	30.85	No relapse	MSS	II	No
122	1	1	31.18	Relapse	Not evaluable	III	Yes
123	1	1	31.28	Relapse	MSI	II	No
124	0	0	32.33	No relapse	Not evaluable	II	No
125	0	0	32.43	No relapse	MSS	II	No
126	1	1	32.56	Relapse	MSI	III	No
127	1	0	32.76	Relapse	MSS	II	No
128	0	0	32.79	Relapse	MSS	III	No
129	1	1	32.99	Relapse	Not evaluable	II	No
130	1	1	33.41	Relapse	MSS	III	No
131	1	1	34.1	No relapse	MSS	II	No
132	0	0	34.99	No relapse	MSI	II	No
133	1	1	35.09	No relapse	MSS	III	No
134	1	1	35.09	Relapse	MSS	III	Yes
135	0	0	35.32	No relapse	Not evaluable	II	No
136	no score possible	no score possible	36.01	Relapse	MSS	II	No
137	0	0	36.53	Relapse	MSS	III	No
138	1	0	36.8	No relapse	MSS	II	No
139	no score possible	no score possible	37.13	Relapse	Not evaluable	II	No
140	0	0	37.13	Relapse	MSS	III	Yes
141	1	0	37.52	No relapse	MSS	III	No
142	0	1	37.55	Relapse	MSS	II	No
143	1	1	37.98	No relapse	MSS	II	No
144	1	1	39.36	Relapse	MSS	III	Yes
145	0	0	39.49	No relapse	Not evaluable	II	No
146	0	0	39.62	No relapse	MSS	III	Yes
147	1	1	40.02	No relapse	Not evaluable	II	Yes
148	1	1	40.15	No relapse	MSS	II	No
149	1	1	40.8	No relapse	MSI	II	No
150	1	no score possible	41.03	Relapse	MSS	III	Yes
151	1	1	41.23	Relapse	Not evaluable	II	No
152	1	1	41.99	No relapse	MSS	III	Yes
153	0	0	42.09	No relapse	MSS	III	Yes
154	1	1	42.09	Relapse	Not evaluable	III	No
155	0	0	42.18	No relapse	MSS	II	No
156	1	1	42.38	Relapse	Not evaluable	II	No
157	0	0	42.48	No relapse	Not evaluable	II	No
158	no score possible	no score possible	42.51	No relapse	MSI	III	Yes
159	1	1	42.71	No relapse	MSI	III	No
160	0	1	42.78	Relapse	MSS	III	No
161	0	0	42.81	Relapse	MSS	II	Yes
162	1	0	42.91	Relapse	MSS	II	No
163	1	1	43.1	No relapse	MSI	III	Yes
164	1	1	43.4	No relapse	MSS	III	No
165	no score possible	no score possible	43.76	No relapse	MSI	II	Yes
166	0	0	43.89	No relapse	MSS	II	No
167	1	1	43.89	No relapse	MSS	II	No
168	no score possible	1	44.16	Relapse	MSS	III	Yes
169	1	1	44.19	No relapse	MSS	III	Yes
170	1	1	44.45	No relapse	MSI	II	No
171	0	0	44.48	Relapse	MSS	III	No
172	no score possible	no score possible	44.78	No relapse	MSS	III	No
173	1	1	44.81	No relapse	MSS	III	Yes
174	0	1	44.85	No relapse	MSS	III	Yes
175	1	1	45.01	No relapse	Not evaluable	II	Yes
176	1	1	45.14	No relapse	Not evaluable	II	No
177	0	0	45.34	No relapse	MSS	III	Yes
178	0	0	45.73	No relapse	MSS	III	No
179	no score possible	0	46	No relapse	Not evaluable	III	Yes
180	1	1	46.52	No relapse	Not evaluable	II	No
181	1	1	46.52	No relapse	MSS	II	No
182	1	0	46.59	No relapse	MSS	III	No
183	1	1	47.01	No relapse	MSI	II	No
184	1	no score possible	47.15	Relapse	MSS	III	Yes
185	1	1	47.38	No relapse	MSI	II	No
186	0	1	47.64	No relapse	MSS	III	No
187	0	0	47.64	Relapse	MSS	III	Yes
188	1	1	48.33	No relapse	MSS	II	No
189	1	1	48.76	Relapse	MSS	II	Yes
190	0	1	49.12	No relapse	MSI	II	No
191	1	1	49.28	No relapse	Not evaluable	II	No
192	1	1	49.74	No relapse	MSS	II	No
193	1	1	50.37	No relapse	MSS	III	Yes
194	1	1	51.09	No relapse	MSS	III	Yes
195	1	0	51.65	No relapse	Not evaluable	II	Yes
196	1	1	51.91	No relapse	MSS	III	Yes
197	0	0	52.47	No relapse	MSS	II	No
198	1	0	52.47	No relapse	MSS	III	Yes
199	0	0	52.57	No relapse	MSI	II	Yes
200	0	no score possible	52.86	No relapse	Not evaluable	II	No
201	0	0	52.9	No relapse	MSS	II	Yes
202	1	1	53.59	No relapse	MSS	III	Yes
203	0	0	53.78	Relapse	MSI	III	Yes
204	1	1	53.98	No relapse	MSS	II	No
205	1	0	54.01	No relapse	MSS	III	Yes
206	1	1	54.05	No relapse	MSS	III	Yes
207	1	1	54.64	Relapse	MSS	III	Yes
208	0	0	54.74	No relapse	MSS	III	Yes
209	0	1	54.83	No relapse	Not evaluable	II	No
210	1	0	54.87	No relapse	MSS	III	No
211	1	1	55.43	No relapse	MSS	II	No
212	0	0	55.43	No relapse	Not evaluable	II	No
213	1	1	55.66	No relapse	MSS	II	No
214	1	1	56.15	No relapse	MSI	II	No
215	1	1	56.21	No relapse	MSS	II	No
216	0	0	56.44	No relapse	MSS	II	Yes
217	0	1	57.03	No relapse	MSS	II	Yes
218	1	1	57.07	No relapse	MSS	II	Yes
219	1	1	57.07	No relapse	MSS	III	No
220	1	1	57.13	No relapse	MSS	III	No
221	1	1	57.13	No relapse	MSS	II	No
222	1	1	57.3	No relapse	MSS	II	No
223	0	1	57.3	No relapse	MSS	II	No
224	1	0	57.3	Relapse	MSS	II	Yes
225	1	0	57.33	No relapse	MSS	II	No
226	1	1	57.4	No relapse	MSS	II	No
227	0	0	57.49	No relapse	MSS	II	Yes
228	1	1	58.12	No relapse	MSS	III	No
229	0	0	58.35	No relapse	MSS	II	Yes
230	1	1	58.38	No relapse	Not evaluable	II	No
231	no score possible	0	59.01	No relapse	MSS	III	No
232	0	1	59.04	No relapse	MSS	II	No
233	0	0	59.66	No relapse	MSS	III	Yes
234	0	0	59.79	No relapse	MSI	II	No
235	1	1	59.86	No relapse	MSS	II	Yes
236	1	0	60.45	No relapse	MSS	III	Yes
237	1	1	60.48	No relapse	MSS	III	Yes
238	1	1	60.88	No relapse	MSS	II	No
239	1	1	61.04	No relapse	MSI	II	No
240	0	0	61.04	No relapse	MSS	III	Yes
241	1	1	61.17	No relapse	Not evaluable	II	Yes
242	0	0	61.21	No relapse	MSI	III	No
243	1	1	61.27	Relapse	MSS	II	No
244	0	0	61.47	Relapse	MSS	II	No
245	1	0	61.63	No relapse	MSS	II	No
246	1	0	61.86	No relapse	MSS	II	Yes
247	1	1	62.29	No relapse	Not evaluable	II	No
248	1	1	62.88	No relapse	Not evaluable	II	No
249	no score possible	1	62.88	No relapse	MSS	III	Yes
250	1	1	62.92	No relapse	MSI	III	No
251	no score possible	no score possible	63.41	No relapse	MSS	II	No
252	0	0	64.49	No relapse	Not evaluable	II	No
253	0	0	64.62	No relapse	MSS	II	Yes
254	1	1	64.95	No relapse	MSS	II	No
255	1	0	65.48	No relapse	MSI	II	No
256	1	1	65.84	No relapse	MSS	II	No
257	1	0	66	No relapse	MSS	II	No
258	0	1	66.33	No relapse	MSS	III	No
259	0	1	68.3	No relapse	MSI	II	No
260	0	0	68.5	No relapse	MSI	III	No
261	0	0	68.7	No relapse	MSS	II	No
262	1	1	69.16	No relapse	MSS	III	Yes
263	1	1	69.26	No relapse	MSS	III	No
264	0	1	70.54	No relapse	MSS	III	Yes
265	1	1	70.6	No relapse	MSI	II	Yes
266	no score possible	no score possible	71.75	No relapse	MSS	II	No
267	no score possible	1	71.79	No relapse	MSI	III	Yes
268	1	0	71.92	No relapse	MSI	II	No
269	1	1	72.48	No relapse	MSI	II	No
270	0	1	72.9	No relapse	MSI	III	Yes
271	1	1	73.53	No relapse	MSS	II	No
272	0	1	73.79	No relapse	MSS	II	Yes
273	1	1	73.89	No relapse	Not evaluable	II	No
274	1	1	74.25	No relapse	MSS	II	No
275	1	0	74.41	No relapse	MSS	II	Yes
276	0	0	74.55	No relapse	MSI	II	No
277	0	0	74.71	No relapse	MSS	II	No
278	0	1	75.01	No relapse	MSS	II	Yes
279	1	1	75.1	No relapse	MSS	II	No
280	0	0	75.43	No relapse	MSS	II	No
281	1	1	75.6	No relapse	Not evaluable	II	No
282	0	0	76.09	No relapse	MSI	II	No
283	0	0	76.25	No relapse	Not evaluable	II	No
284	0	0	76.75	No relapse	MSS	II	No
285	0	0	76.78	No relapse	Not evaluable	II	Yes
286	1	0	77.57	No relapse	MSI	III	No
287	0	0	77.86	No relapse	MSS	II	No
288	1	0	78.09	No relapse	MSS	II	No
289	1	1	78.09	No relapse	MSS	III	Yes
290	1	1	78.69	No relapse	MSS	II	No
291	0	1	79.64	No relapse	MSS	II	Yes
292	0	0	81.08	No relapse	MSS	III	Yes
293	0	0	81.22	No relapse	MSS	II	Yes
294	1	1	81.31	No relapse	MSS	II	No
295	1	1	81.48	No relapse	MSS	III	No
296	0	no score possible	81.74	No relapse	MSS	II	Yes
297	no score possible	1	81.74	No relapse	Not evaluable	II	No
298	0	0	81.81	No relapse	Not evaluable	II	No
299	1	1	82.76	No relapse	MSS	II	No
300	1	1	82.79	No relapse	MSS	III	Yes
301	0	0	82.86	No relapse	MSS	II	No
302	1	0	82.89	No relapse	MSS	II	No
303	1	1	83.32	No relapse	MSS	III	Yes
304	1	0	83.68	No relapse	Not evaluable	III	Yes
305	1	1	83.94	No relapse	MSS	III	Yes
306	1	1	83.98	No relapse	MSS	III	Yes
307	0	0	84.07	No relapse	MSI	III	No
308	1	1	84.21	No relapse	MSS	II	No
309	0	0	84.24	No relapse	MSS	II	No
310	1	0	85.22	No relapse	MSS	II	No
311	0	0	85.22	No relapse	MSS	II	No
312	0	1	85.32	No relapse	MSS	III	Yes
313	1	1	86.11	No relapse	MSS	III	Yes
314	1	1	86.21	No relapse	MSI	II	No
315	0	0	86.28	No relapse	MSS	III	Yes
316	1	1	86.9	No relapse	MSS	II	No
317	0	0	87.92	No relapse	MSS	II	No
318	0	0	88.08	No relapse	MSS	II	Yes
319	1	1	88.11	No relapse	MSS	II	No
320	1	1	88.48	No relapse	MSI	II	Yes
321	0	0	89	No relapse	MSS	II	No
322	0	1	89.43	No relapse	MSS	II	No
323	1	1	89.69	No relapse	MSI	III	Yes
324	1	1	90.32	No relapse	MSS	III	Yes
325	0	no score possible	91.1	No relapse	MSS	II	No
326	1	0	91.73	No relapse	MSI	III	Yes
327	0	0	92.45	No relapse	MSS	II	No
328	1	1	92.55	No relapse	Not evaluable	II	No
329	0	0	93.67	No relapse	Not evaluable	II	No
330	0	1	94.55	No relapse	MSI	II	No
331	0	1	94.75	No relapse	Not evaluable	III	No
332	0	0	96.76	No relapse	MSS	II	No
333	1	1	97.15	No relapse	Not evaluable	II	No
334	1	1	97.51	No relapse	MSS	III	Yes
335	0	0	97.84	No relapse	MSS	II	No
336	no score possible	0	98.79	No relapse	Not evaluable	II	No
337	0	0	100.07	No relapse	MSS	III	No
338	1	1	100.47	No relapse	Not evaluable	III	No
339	0	1	101.82	No relapse	MSS	II	Yes
340	1	1	102.18	No relapse	MSS	II	No
341	0	0	102.47	No relapse	MSS	II	No
342	1	1	103.98	No relapse	MSI	II	No
343	1	1	104.18	No relapse	Not evaluable	II	No
344	no score possible	no score possible	106.02	No relapse	MSI	II	No
345	0	1	106.15	No relapse	MSI	II	No
346	0	1	106.28	No relapse	MSI	III	No
347	1	0	107.24	No relapse	MSS	II	Yes
348	1	1	107.79	No relapse	Not evaluable	III	Yes
349	1	1	108.22	No relapse	Not evaluable	II	No
350	0	0	108.29	No relapse	MSS	II	No
351	1	1	108.35	No relapse	MSI	II	No
352	1	1	108.68	No relapse	MSS	II	No
353	0	0	110.06	No relapse	MSI	II	No
354	0	0	110.72	No relapse	MSS	III	No
355	no score possible	no score possible	111.11	No relapse	MSI	II	No
356	1	1	111.9	No relapse	MSS	II	No
357	1	1	112.1	No relapse	MSS	II	No
358	1	1	112.89	No relapse	MSI	II	No
359	0	0	112.92	No relapse	MSS	II	No
360	1	1	113.05	No relapse	MSI	II	No
361	0	1	114.3	No relapse	Not evaluable	II	No
362	0	0	114.69	No relapse	MSS	II	No
363	0	0	114.73	No relapse	MSI	II	No
364	1	1	118.01	No relapse	Not evaluable	III	Yes
365	0	1	118.18	No relapse	MSS	II	No
366	0	0	118.87	No relapse	Not evaluable	II	No
367	0	0	119.56	No relapse	MSS	II	No
368	0	0	120.11	No relapse	MSS	II	No
369	0	0	122.02	No relapse	MSS	II	No
370	0	0	122.81	No relapse	Not evaluable	II	No
371	0	0	123.07	No relapse	Not evaluable	II	No
372	0	0	123.37	No relapse	MSS	II	No
373	1	1	123.47	No relapse	MSS	II	No
374	0	0	123.96	No relapse	MSI	III	Yes
375	no score possible	no score possible	124.25	No relapse	MSS	II	No
376	0	0	125.54	No relapse	MSS	III	Yes
377	1	1	127.34	No relapse	MSS	II	No
378	1	1	127.38	No relapse	MSS	III	Yes
379	0	0	127.41	No relapse	MSS	II	No
380	1	1	127.7	No relapse	MSS	II	No
381	0	0	128.36	No relapse	MSS	II	No
382	1	0	129.18	No relapse	MSS	II	No
383	1	1	136.34	No relapse	MSI	II	No
384	1	1	139.6	No relapse	MSS	II	No
385	1	1	142.62	No relapse	MSS	III	No
386	0	1	148.6	No relapse	MSS	III	No
